# Supplementary material for: Sensitivity of Allelic Divergence to Genomic Position: Lessons from the Drosophila tan Gene
Source: G3 (Bethesda). 2016 Jul 21;6(9):2955–62. doi: 10.1534/g3.116.032029 (PMC5015952; doi:10.1534/g3.116.032029)
Supplement: Supplemental Material [file supp_g3.116.032029_FileS1.csv]

Imaging_order	area	mean	std_dev	mode	min	max	median	median255	Dissection_order	line	construct	landing_site	cytological_location
280	17809	17.634	12.206	247	191	255	13	242	252	330.1.3	americana	24488	102D
313	18894	19.486	10.517	242	189	254	16	239	284	330.1.3	americana	24488	102D
247	16705	20.41	12.698	242	191	254	16	239	224	330.1.3	americana	24488	102D
138	16582	20.664	10.2	241	200	254	18	237	117	330.1.3	americana	24488	102D
175	14858	20.885	9.073	237	200	253	19	236	156	330.1.3	americana	24488	102D
174	14102	24.6	12.713	240	197	254	21	234	151	330.1.3	americana	24488	102D
210	15550	27.004	16.686	243	170	255	23	232	185	330.1.3	americana	24488	102D
139	17289	28.855	12.656	235	186	250	25	230	122	330.1.3	americana	24488	102D
102	18875	31.013	13.609	230	177	252	28	227	83	330.1.3	americana	24488	102D
281	17408	32.053	13.102	229	179	248	30	225	257	330.1.3	americana	24488	102D
68	15278	32.926	16.12	236	175	249	28	227	54	330.1.3	americana	24488	102D
32	16750	34.249	14.974	229	180	247	29	226	20	330.1.3	americana	24488	102D
246	19671	34.813	16.387	228	176	252	31	224	219	330.1.3	americana	24488	102D
211	15505	38.315	17.493	237	177	250	36	219	190	330.1.3	americana	24488	102D
103	15119	43.924	15.802	223	171	248	42	213	88	330.1.3	americana	24488	102D
67	17746	45.303	11.94	219	165	234	44	211	49	330.1.3	americana	24488	102D
31	11087	49.805	13.853	214	164	232	45	210	15	330.1.3	americana	24488	102D
289	19627	31.881	16.392	235	177	252	26	229	300	416.2.2	americana	24482	51C
183	16236	36.424	18.781	237	177	252	30	225	203	416.2.2	americana	24482	51C
410	16766	36.941	17.845	235	175	251	34	221	409	416.2.2	americana	24482	51C
383	16244	37.536	20.128	235	171	252	31	224	383	416.2.2	americana	24482	51C
288	15891	37.57	19.389	233	170	248	30	225	272	416.2.2	americana	24482	51C
409	16935	37.648	18.558	232	172	251	33	222	386	416.2.2	americana	24482	51C
220	19147	37.768	19.831	233	165	247	30	225	237	416.2.2	americana	24482	51C
322	11279	38.044	17.906	237	181	250	38	217	303	416.2.2	americana	24482	51C
437	21292	38.328	19.616	230	171	251	33	222	435	416.2.2	americana	24482	51C
353	14679	38.376	16.721	230	179	249	36	219	333	416.2.2	americana	24482	51C
354	16782	39.397	20.109	233	172	251	32	223	357	416.2.2	americana	24482	51C
75	14140	40.415	18.673	230	171	243	33	222	70	416.2.2	americana	24482	51C
436	21614	40.686	21.094	229	165	248	32	223	412	416.2.2	americana	24482	51C
182	19608	41.241	20.593	232	163	247	34	221	172	416.2.2	americana	24482	51C
112	20316	41.8	18.713	224	162	245	37	218	135	416.2.2	americana	24482	51C
382	15939	41.947	20.75	226	160	246	35	220	360	416.2.2	americana	24482	51C
5	12611	42.372	17.716	229	169	249	39	216	33	416.2.2	americana	24482	51C
219	19202	42.705	20.112	231	166	253	38	217	206	416.2.2	americana	24482	51C
76	17104	47.019	21.461	223	159	249	40	215	101	416.2.2	americana	24482	51C
256	15202	49.382	15.991	221	158	238	45	210	269	416.2.2	americana	24482	51C
147	14297	50.947	18.06	223	166	242	49	206	169	416.2.2	americana	24482	51C
111	19636	51.301	21.627	222	149	248	44	211	104	416.2.2	americana	24482	51C
323	18268	51.725	19.75	222	154	242	46	209	330	416.2.2	americana	24482	51C
40	21938	56.573	20.146	202	144	237	53	202	67	416.2.2	americana	24482	51C
4	20984	56.959	19.336	218	148	233	52	203	2	416.2.2	americana	24482	51C
255	17575	66.563	20.815	160	146	234	65	190	240	416.2.2	americana	24482	51C
146	20329	67.291	23.16	210	142	236	63	192	138	416.2.2	americana	24482	51C
39	19158	68.389	22.137	206	140	229	63	192	36	416.2.2	americana	24482	51C
389	18736	43.77	18.189	230	169	244	41	214	380	313.2.1	americana	24484	58A
443	19243	43.9	19.272	227	161	243	37	218	415	313.2.1	americana	24484	58A
388	20807	51.265	17.651	220	168	244	50	205	363	313.2.1	americana	24484	58A
262	22451	55.412	21.766	216	148	244	52	203	266	313.2.1	americana	24484	58A
189	21334	55.714	17.469	211	160	235	52	203	200	313.2.1	americana	24484	58A
361	18613	56.433	16.178	216	160	231	54	201	354	313.2.1	americana	24484	58A
444	22119	57.362	18.199	181	157	245	60	195	432	313.2.1	americana	24484	58A
261	16774	57.723	16.86	217	160	234	59	196	243	313.2.1	americana	24484	58A
328	20681	57.836	16.156	210	155	231	57	198	306	313.2.1	americana	24484	58A
295	19967	59.416	18.622	171	157	234	58	197	297	313.2.1	americana	24484	58A
415	19511	59.762	13.173	205	162	226	57	198	389	313.2.1	americana	24484	58A
153	16789	59.994	19.756	177	153	237	62	193	141	313.2.1	americana	24484	58A
117	22313	60.729	17.826	212	152	230	57	198	107	313.2.1	americana	24484	58A
82	16751	64.555	17.216	204	152	227	64	191	98	313.2.1	americana	24484	58A
118	17035	65.617	14.549	188	155	229	66	189	132	313.2.1	americana	24484	58A
226	13888	65.941	18.845	166	153	231	68	187	234	313.2.1	americana	24484	58A
47	12462	67.954	20.423	168	148	234	69	186	64	313.2.1	americana	24484	58A
294	15571	69.635	11.978	183	154	216	70	185	275	313.2.1	americana	24484	58A
360	18000	70.123	15.059	173	151	223	71	184	336	313.2.1	americana	24484	58A
10	21173	71.833	15.24	196	149	218	72	183	5	313.2.1	americana	24484	58A
11	20275	72.439	18.477	205	142	218	71	184	30	313.2.1	americana	24484	58A
416	18994	73.08	19.449	167	141	225	74	181	406	313.2.1	americana	24484	58A
329	16601	76.644	12.791	190	144	208	76	179	327	313.2.1	americana	24484	58A
46	15333	79.805	10.762	170	147	213	81	174	39	313.2.1	americana	24484	58A
225	21375	82.884	18.165	191	135	209	81	174	209	313.2.1	americana	24484	58A
188	20371	83.374	18.621	180	134	216	83	172	175	313.2.1	americana	24484	58A
81	21817	85.851	16.256	151	132	218	88	167	73	313.2.1	americana	24484	58A
154	21564	90.772	20.234	138	122	212	91	164	166	313.2.1	americana	24484	58A
393	18450	47.453	13.545	192	180	244	48	207	378	351.3.2	americana	24486	86Fa
334	16873	56.013	14.095	186	166	237	59	196	309	351.3.2	americana	24486	86Fa
365	15006	56.632	11.306	189	169	229	57	198	352	351.3.2	americana	24486	86Fa
234	16259	56.654	14.323	184	162	233	59	196	213	351.3.2	americana	24486	86Fa
364	23324	56.691	14.539	185	163	235	58	197	338	351.3.2	americana	24486	86Fa
419	18170	59.4	9.966	191	168	227	59	196	391	351.3.2	americana	24486	86Fa
392	20955	59.549	14.64	196	159	239	60	195	365	351.3.2	americana	24486	86Fa
198	13510	60.075	11.414	184	171	230	63	192	179	351.3.2	americana	24486	86Fa
90	20416	60.843	12.643	185	165	234	62	193	77	351.3.2	americana	24486	86Fa
447	21326	61.334	13.061	192	160	232	62	193	417	351.3.2	americana	24486	86Fa
199	19850	62.108	12.671	185	163	227	65	190	196	351.3.2	americana	24486	86Fa
162	15955	62.176	11.463	181	165	229	64	191	162	351.3.2	americana	24486	86Fa
18	20017	62.278	13.366	181	162	227	65	190	9	351.3.2	americana	24486	86Fa
301	19451	63.027	12.219	188	154	222	64	191	278	351.3.2	americana	24486	86Fa
19	19229	65.525	14.265	181	154	230	68	187	26	351.3.2	americana	24486	86Fa
161	19004	66.152	16.54	174	154	233	69	186	145	351.3.2	americana	24486	86Fa
420	14228	66.284	14.168	179	155	235	67	188	404	351.3.2	americana	24486	86Fa
54	20396	67.63	13.127	179	155	225	70	185	43	351.3.2	americana	24486	86Fa
335	18374	68.027	12.886	177	159	222	70	185	324	351.3.2	americana	24486	86Fa
448	15690	68.496	13.725	174	152	228	70	185	430	351.3.2	americana	24486	86Fa
268	17331	70.476	13.844	173	154	223	74	181	263	351.3.2	americana	24486	86Fa
267	20477	71.665	13.479	169	153	214	73	182	246	351.3.2	americana	24486	86Fa
235	17343	76.22	13.017	169	148	216	78	177	230	351.3.2	americana	24486	86Fa
302	20875	77.233	16.584	169	143	227	80	175	294	351.3.2	americana	24486	86Fa
126	16200	79.625	12.592	172	140	212	82	173	128	351.3.2	americana	24486	86Fa
125	18861	81.566	14.192	159	140	220	83	172	111	351.3.2	americana	24486	86Fa
91	19402	87.118	13.119	154	138	213	88	167	94	351.3.2	americana	24486	86Fa
55	19880	88.382	11.711	161	141	207	90	165	60	351.3.2	americana	24486	86Fa
426	21321	51.112	17.04	184	161	240	51	204	394	98	americana	24749	86Fb
274	22303	53.218	13.912	208	164	235	53	202	260	98	americana	24749	86Fb
60	23371	56.889	16.527	181	160	234	56	199	46	98	americana	24749	86Fb
399	21034	58.778	18.024	175	161	245	60	195	375	98	americana	24749	86Fb
96	19660	60.129	14.528	186	166	237	62	193	80	98	americana	24749	86Fb
167	18151	62.177	17.425	177	154	237	63	192	148	98	americana	24749	86Fb
204	24627	62.947	17.339	172	153	230	63	192	182	98	americana	24749	86Fb
398	22158	63.125	19.694	167	151	241	63	192	368	98	americana	24749	86Fb
273	19867	67.667	14.916	205	153	219	67	188	249	98	americana	24749	86Fb
370	19279	68.338	14.369	174	154	223	68	187	341	98	americana	24749	86Fb
371	23170	69.488	16.211	178	149	229	71	184	349	98	americana	24749	86Fb
341	23080	69.912	15.658	190	143	230	69	186	312	98	americana	24749	86Fb
132	14245	72.181	14.859	169	151	229	76	179	114	98	americana	24749	86Fb
168	14618	72.706	17.687	165	146	228	74	181	159	98	americana	24749	86Fb
61	17686	74.256	13.602	172	149	220	76	179	57	98	americana	24749	86Fb
308	21434	75.261	16.19	179	146	229	77	178	291	98	americana	24749	86Fb
97	18672	77.28	16.283	168	142	225	79	176	91	98	americana	24749	86Fb
133	19882	79.618	14.581	164	142	215	82	173	125	98	americana	24749	86Fb
307	16680	79.676	11.141	167	148	210	82	173	281	98	americana	24749	86Fb
342	22492	79.723	17.579	156	139	218	82	173	321	98	americana	24749	86Fb
427	18542	81.023	13.706	164	142	215	83	172	401	98	americana	24749	86Fb
453	23873	81.094	16.408	157	139	220	82	173	420	98	americana	24749	86Fb
205	22002	81.124	17.35	152	140	220	82	173	193	98	americana	24749	86Fb
240	18966	82.809	13.733	160	143	216	85	170	216	98	americana	24749	86Fb
26	15662	83.939	15.022	161	140	218	86	169	23	98	americana	24749	86Fb
241	22481	84.298	18.601	149	134	219	87	168	227	98	americana	24749	86Fb
454	20248	87.503	15.197	150	129	211	90	165	427	98	americana	24749	86Fb
25	16061	88.532	17.37	151	133	205	90	165	12	98	americana	24749	86Fb
333	17725	14.106	8.769	246	209	255	12	243	325	ywt	control	24486	control
332	14465	15.326	9.723	246	208	255	12	243	308	ywt	control	24486	control
445	14051	15.552	9.802	247	204	255	12	243	416	ywt	control	24486	control
52	18528	18.169	8.408	242	203	254	15	240	42	ywt	control	24486	control
362	15730	18.178	9.957	244	204	254	15	240	337	ywt	control	24486	control
446	13537	18.516	8.732	242	207	254	16	239	431	ywt	control	24486	control
417	17634	19.056	9.312	242	203	253	16	239	390	ywt	control	24486	control
231	12958	20.038	9.541	242	205	253	18	237	212	ywt	control	24486	control
418	16257	20.111	10.474	244	197	254	19	236	405	ywt	control	24486	control
266	18579	20.246	10.059	243	197	254	18	237	264	ywt	control	24486	control
300	13091	20.5	9.911	242	204	254	18	237	295	ywt	control	24486	control
196	18010	20.966	9.428	240	202	253	19	236	178	ywt	control	24486	control
197	13210	21.38	10.113	241	203	253	19	236	197	ywt	control	24486	control
17	18025	22.515	9.858	236	197	251	20	235	27	ywt	control	24486	control
16	18042	23.345	9.979	239	196	253	21	234	8	ywt	control	24486	control
391	19091	25.018	10.355	236	192	252	23	232	379	ywt	control	24486	control
232	18474	25.264	10.897	234	197	254	24	231	231	ywt	control	24486	control
160	16135	25.317	10.102	236	197	250	24	231	163	ywt	control	24486	control
123	18312	25.997	9.727	231	200	251	25	230	110	ywt	control	24486	control
159	12362	27.747	11.544	234	197	252	26	229	144	ywt	control	24486	control
53	19485	28.743	11.604	231	181	250	27	228	61	ywt	control	24486	control
265	15353	29.161	8.759	228	189	248	27	228	245	ywt	control	24486	control
299	17253	29.22	11.825	235	185	250	27	228	277	ywt	control	24486	control
363	20995	31.263	10.172	228	184	249	29	226	353	ywt	control	24486	control
89	17988	35.821	12.672	225	182	249	34	221	95	ywt	control	24486	control
88	19640	36.884	14.19	222	177	246	34	221	76	ywt	control	24486	control
390	16165	38.546	12.313	217	184	246	38	217	364	ywt	control	24486	control
124	17410	39.781	10.676	220	180	239	38	217	129	ywt	control	24486	control
433	17002	16.66	10.673	246	205	255	13	242	398	328.5.1	novamexicana	24488	102D
318	17022	17.608	10.346	241	203	255	15	240	286	328.5.1	novamexicana	24488	102D
216	14371	18.013	9.789	244	203	254	15	240	188	328.5.1	novamexicana	24488	102D
285	18643	18.033	10.224	242	207	255	15	240	255	328.5.1	novamexicana	24488	102D
467	17483	20.409	10.58	240	195	255	17	238	442	328.5.1	novamexicana	24488	102D
179	18951	20.683	10.154	237	193	254	19	236	154	328.5.1	novamexicana	24488	102D
378	14372	20.865	11.566	241	192	255	18	237	346	328.5.1	novamexicana	24488	102D
350	21302	21.489	9.986	239	200	254	19	236	317	328.5.1	novamexicana	24488	102D
349	17996	21.799	12.204	242	192	253	18	237	316	328.5.1	novamexicana	24488	102D
459	13394	21.983	10.514	241	201	254	18	237	423	328.5.1	novamexicana	24488	102D
405	20526	22.475	12.127	239	193	254	19	236	371	328.5.1	novamexicana	24488	102D
432	15077	22.954	11.888	239	196	255	20	235	397	328.5.1	novamexicana	24488	102D
319	13533	23.029	10.294	237	195	253	20	235	287	328.5.1	novamexicana	24488	102D
284	13525	23.035	11.216	237	201	252	20	235	254	328.5.1	novamexicana	24488	102D
474	10863	25.402	8.307	236	202	248	25	230	450	328.5.1	novamexicana	24488	102D
35	15250	26.966	10.197	235	198	247	24	231	17	328.5.1	novamexicana	24488	102D
466	17812	27.103	13.188	233	191	254	24	231	439	328.5.1	novamexicana	24488	102D
471	19055	27.252	11.659	237	189	254	25	230	446	328.5.1	novamexicana	24488	102D
478	11968	27.39	7.672	232	193	245	25	230	453	328.5.1	novamexicana	24488	102D
377	17486	27.921	13.126	235	186	249	24	231	345	328.5.1	novamexicana	24488	102D
460	8181	28.275	12.597	239	188	247	25	230	424	328.5.1	novamexicana	24488	102D
72	18742	29.138	11.713	234	191	248	26	229	52	328.5.1	novamexicana	24488	102D
107	21461	29.42	10.377	231	188	248	27	228	85	328.5.1	novamexicana	24488	102D
470	14428	30.233	13.518	233	182	250	25	230	445	328.5.1	novamexicana	24488	102D
178	18821	31.886	9.3	224	197	251	31	224	153	328.5.1	novamexicana	24488	102D
215	16457	32.751	10.702	228	187	244	31	224	187	328.5.1	novamexicana	24488	102D
142	21959	33.471	11.731	227	179	249	30	225	119	328.5.1	novamexicana	24488	102D
250	19620	33.487	11.805	222	187	248	32	223	221	328.5.1	novamexicana	24488	102D
475	14368	35.165	13.839	228	181	246	31	224	451	328.5.1	novamexicana	24488	102D
406	16053	35.311	8.735	224	188	240	33	222	372	328.5.1	novamexicana	24488	102D
71	20348	39.163	10.735	216	185	243	38	217	51	328.5.1	novamexicana	24488	102D
108	17351	39.56	8.747	217	182	239	38	217	86	328.5.1	novamexicana	24488	102D
36	21194	42.926	13.474	216	170	246	41	214	18	328.5.1	novamexicana	24488	102D
251	24652	43.173	13.759	219	167	244	42	213	222	328.5.1	novamexicana	24488	102D
143	18644	43.771	14.223	218	170	242	41	214	120	328.5.1	novamexicana	24488	102D
324	18849	26.311	16.958	239	176	253	19	236	304	457.1.3	novamexicana	24482	51C
438	20740	27.34	15.732	239	175	252	21	234	413	457.1.3	novamexicana	24482	51C
439	17653	31.219	17.396	242	184	254	26	229	434	457.1.3	novamexicana	24482	51C
325	19824	31.447	16.576	235	175	253	26	229	329	457.1.3	novamexicana	24482	51C
355	23285	32.644	18.159	235	164	249	26	229	334	457.1.3	novamexicana	24482	51C
356	23397	33.76	18.394	229	168	252	27	228	356	457.1.3	novamexicana	24482	51C
184	20156	34.632	16.07	232	175	248	29	226	173	457.1.3	novamexicana	24482	51C
291	21438	35.676	20.107	236	171	254	30	225	299	457.1.3	novamexicana	24482	51C
411	19538	36.486	16.351	230	172	248	31	224	387	457.1.3	novamexicana	24482	51C
41	11360	37.263	17.562	223	170	247	32	223	37	457.1.3	novamexicana	24482	51C
412	20150	38.945	21.272	239	165	250	33	222	408	457.1.3	novamexicana	24482	51C
290	20041	40.156	18.811	229	165	248	34	221	273	457.1.3	novamexicana	24482	51C
149	21067	40.195	16.37	220	165	242	36	219	139	457.1.3	novamexicana	24482	51C
257	21436	41.627	19.618	229	159	249	35	220	241	457.1.3	novamexicana	24482	51C
384	18067	41.834	21.042	230	168	251	36	219	361	457.1.3	novamexicana	24482	51C
7	22667	43.67	17.938	225	159	247	39	216	32	457.1.3	novamexicana	24482	51C
258	12758	43.902	23.05	234	162	251	39	216	268	457.1.3	novamexicana	24482	51C
114	20441	45.069	15.156	221	162	238	41	214	134	457.1.3	novamexicana	24482	51C
185	14969	46.098	16.404	224	159	239	41	214	202	457.1.3	novamexicana	24482	51C
385	20734	47.063	18.657	216	158	244	43	212	382	457.1.3	novamexicana	24482	51C
222	17250	48.274	18.91	224	158	243	44	211	236	457.1.3	novamexicana	24482	51C
77	17942	48.685	18.608	216	153	245	45	210	71	457.1.3	novamexicana	24482	51C
221	20615	53.049	20.063	207	150	241	49	206	207	457.1.3	novamexicana	24482	51C
6	22883	55.119	16.862	205	152	236	52	203	3	457.1.3	novamexicana	24482	51C
113	19642	57.926	20.046	211	144	233	53	202	105	457.1.3	novamexicana	24482	51C
78	19568	60.254	17.57	207	149	238	56	199	100	457.1.3	novamexicana	24482	51C
42	17217	60.567	20.855	210	146	237	55	200	66	457.1.3	novamexicana	24482	51C
150	19084	62.591	19.587	206	146	230	58	197	168	457.1.3	novamexicana	24482	51C
298	11729	35.647	14.922	207	173	253	37	218	296	303.3.4	novamexicana	24484	58A
264	15366	39.19	14.341	200	182	249	40	215	265	303.3.4	novamexicana	24484	58A
297	15408	40.513	18.223	233	173	251	39	216	276	303.3.4	novamexicana	24484	58A
330	18418	40.69	18.075	231	171	248	38	217	307	303.3.4	novamexicana	24484	58A
51	17659	44.648	18.394	224	164	248	39	216	62	303.3.4	novamexicana	24484	58A
192	19561	45.329	20.092	227	163	250	44	211	176	303.3.4	novamexicana	24484	58A
119	16968	48.674	19.318	223	157	242	44	211	108	303.3.4	novamexicana	24484	58A
263	17521	48.97	17.721	191	166	245	50	205	244	303.3.4	novamexicana	24484	58A
227	10924	49.202	18.361	182	164	239	46	209	210	303.3.4	novamexicana	24484	58A
228	12885	50.345	17.309	187	171	243	51	204	233	303.3.4	novamexicana	24484	58A
156	15943	50.905	18.205	217	157	244	49	206	165	303.3.4	novamexicana	24484	58A
12	19944	53.089	20.609	223	153	238	50	205	6	303.3.4	novamexicana	24484	58A
155	15517	54.855	18.78	220	161	237	51	204	142	303.3.4	novamexicana	24484	58A
50	19760	55.999	17.818	221	158	236	55	200	41	303.3.4	novamexicana	24484	58A
13	7288	57.233	19.253	177	160	234	59	196	29	303.3.4	novamexicana	24484	58A
331	17550	63.26	21.252	198	149	233	60	195	326	303.3.4	novamexicana	24484	58A
120	14044	64.272	18.117	208	147	227	63	192	131	303.3.4	novamexicana	24484	58A
193	15730	65.118	20.303	164	153	233	65	190	199	303.3.4	novamexicana	24484	58A
84	18148	65.373	19.529	210	151	229	66	189	97	303.3.4	novamexicana	24484	58A
83	20928	68.024	20.533	208	141	235	66	189	74	303.3.4	novamexicana	24484	58A
472	24041	41.31	18.621	232	177	249	38	217	444	466.1.2	novamexicana	24486	86Fa
450	22746	43.208	18.797	231	167	251	40	215	429	466.1.2	novamexicana	24486	86Fa
269	23742	43.63	17.944	228	167	251	42	213	247	466.1.2	novamexicana	24486	86Fa
93	19309	46.618	15.862	189	174	243	46	209	93	466.1.2	novamexicana	24486	86Fa
163	18283	46.799	17.516	186	167	248	46	209	146	466.1.2	novamexicana	24486	86Fa
395	17129	46.94	18.742	188	168	246	47	208	377	466.1.2	novamexicana	24486	86Fa
304	16073	47.384	19.828	187	169	250	50	205	293	466.1.2	novamexicana	24486	86Fa
476	21496	47.535	17.058	185	165	241	47	208	449	466.1.2	novamexicana	24486	86Fa
367	22767	47.575	16.932	225	165	244	45	210	351	466.1.2	novamexicana	24486	86Fa
465	22217	48.104	16.177	215	168	243	46	209	441	466.1.2	novamexicana	24486	86Fa
449	14713	48.63	20.568	232	164	247	46	209	418	466.1.2	novamexicana	24486	86Fa
477	21711	48.968	17.751	184	167	244	48	207	452	466.1.2	novamexicana	24486	86Fa
201	24309	48.981	18.729	224	164	241	45	210	195	466.1.2	novamexicana	24486	86Fa
236	17770	49.756	17.464	189	169	246	50	205	214	466.1.2	novamexicana	24486	86Fa
200	20633	50.277	18.849	181	165	243	49	206	180	466.1.2	novamexicana	24486	86Fa
164	18511	51.834	20.193	179	161	244	51	204	161	466.1.2	novamexicana	24486	86Fa
394	13937	53.569	15.036	190	172	244	58	197	366	466.1.2	novamexicana	24486	86Fa
56	12633	53.983	17.548	181	166	238	54	201	44	466.1.2	novamexicana	24486	86Fa
237	8014	54.525	19.457	182	160	236	55	200	229	466.1.2	novamexicana	24486	86Fa
20	14514	54.631	16.166	211	162	238	53	202	10	466.1.2	novamexicana	24486	86Fa
422	21998	54.795	17.66	179	163	238	55	200	392	466.1.2	novamexicana	24486	86Fa
303	20274	55.425	21.673	174	159	241	55	200	279	466.1.2	novamexicana	24486	86Fa
464	17455	57.803	19.735	175	160	237	61	194	438	466.1.2	novamexicana	24486	86Fa
473	18692	58.421	21.08	176	154	235	59	196	447	466.1.2	novamexicana	24486	86Fa
21	17388	61.618	18.231	172	153	233	62	193	25	466.1.2	novamexicana	24486	86Fa
336	20130	62.805	21.127	219	150	230	61	194	310	466.1.2	novamexicana	24486	86Fa
366	20017	64.027	20.308	169	150	233	67	188	339	466.1.2	novamexicana	24486	86Fa
337	22057	65.153	18.948	165	149	230	64	191	323	466.1.2	novamexicana	24486	86Fa
92	20788	65.994	17.961	205	151	230	65	190	78	466.1.2	novamexicana	24486	86Fa
57	19816	66.115	20.259	206	141	228	64	191	59	466.1.2	novamexicana	24486	86Fa
270	22941	66.416	19.806	166	150	235	67	188	262	466.1.2	novamexicana	24486	86Fa
423	16597	68.309	20.661	166	151	233	72	183	403	466.1.2	novamexicana	24486	86Fa
129	14668	68.363	18.031	170	150	229	70	185	127	466.1.2	novamexicana	24486	86Fa
128	17842	72.788	18.578	166	146	232	75	180	112	466.1.2	novamexicana	24486	86Fa
455	14316	40.501	18.153	232	175	249	38	217	421	120	novamexicana	24749	86Fb
401	21339	42.419	20.943	227	167	255	41	214	369	120	novamexicana	24749	86Fb
277	21945	46.038	19.27	185	164	248	42	213	259	120	novamexicana	24749	86Fb
242	17225	47.217	22.17	234	157	248	44	211	217	120	novamexicana	24749	86Fb
429	15833	48.448	20.165	185	162	249	48	207	400	120	novamexicana	24749	86Fb
98	16836	49.692	18.798	223	169	242	45	210	81	120	novamexicana	24749	86Fb
170	19847	50.769	18.572	182	163	242	50	205	149	120	novamexicana	24749	86Fb
309	19848	51.637	15.974	185	164	236	50	205	282	120	novamexicana	24749	86Fb
171	18814	51.71	19.409	180	167	241	52	203	158	120	novamexicana	24749	86Fb
63	18069	51.804	16.407	188	164	242	54	201	56	120	novamexicana	24749	86Fb
207	21569	51.861	19.811	217	161	241	48	207	192	120	novamexicana	24749	86Fb
310	14638	54.757	20.861	176	163	246	56	199	290	120	novamexicana	24749	86Fb
344	18888	55.333	19.929	183	157	244	56	199	320	120	novamexicana	24749	86Fb
373	14512	56.954	17.204	183	157	234	60	195	348	120	novamexicana	24749	86Fb
402	18011	57.536	20.13	173	158	243	59	196	374	120	novamexicana	24749	86Fb
135	16000	65.197	21.02	166	151	234	67	188	124	120	novamexicana	24749	86Fb
372	16873	65.787	18.156	172	151	232	69	186	342	120	novamexicana	24749	86Fb
99	21175	65.873	21.353	161	146	241	64	191	90	120	novamexicana	24749	86Fb
27	19079	66.664	19.757	167	148	231	64	191	13	120	novamexicana	24749	86Fb
206	21273	67.526	24.1	154	136	229	64	191	183	120	novamexicana	24749	86Fb
343	19357	67.975	19.055	164	148	229	67	188	313	120	novamexicana	24749	86Fb
428	21407	69.36	22.17	155	143	232	69	186	395	120	novamexicana	24749	86Fb
243	17370	70.657	18.768	161	148	228	72	183	226	120	novamexicana	24749	86Fb
62	15895	71.16	15.661	167	149	223	71	184	47	120	novamexicana	24749	86Fb
134	18538	72.525	22.106	153	139	227	72	183	115	120	novamexicana	24749	86Fb
276	18557	75.566	22.576	154	141	231	79	176	250	120	novamexicana	24749	86Fb
28	23796	81.418	23.88	141	125	222	79	176	22	120	novamexicana	24749	86Fb
1	27493	78.839	19.399	153	136	226	80	175	Ref	Ref	Ref	Ref	Ref
22	26775	78.607	20.477	153	136	232	80	175	Ref	Ref	Ref	Ref	Ref
43	26802	77.352	20.287	154	137	232	79	176	Ref	Ref	Ref	Ref	Ref
64	25695	77.675	19.835	154	137	227	79	176	Ref	Ref	Ref	Ref	Ref
85	26054	76.907	20.552	153	137	230	79	176	Ref	Ref	Ref	Ref	Ref
106	26078	78.992	19.572	153	136	222	81	174	Ref	Ref	Ref	Ref	Ref
127	26705	79.614	20.299	150	137	227	82	173	Ref	Ref	Ref	Ref	Ref
148	26193	80.638	19.874	150	136	224	82	173	Ref	Ref	Ref	Ref	Ref
190	26406	79.408	20.176	152	136	230	81	174	Ref	Ref	Ref	Ref	Ref
191	26919	77.486	20.503	153	137	233	80	175	Ref	Ref	Ref	Ref	Ref
212	27053	76.157	19.445	155	138	231	77	178	Ref	Ref	Ref	Ref	Ref
233	25949	76.219	20.29	154	136	230	77	178	Ref	Ref	Ref	Ref	Ref
254	24720	77.636	19.304	154	139	223	79	176	Ref	Ref	Ref	Ref	Ref
275	26604	75.18	19.854	154	138	230	76	179	Ref	Ref	Ref	Ref	Ref
316	26752	74.8	19.901	155	141	234	76	179	Ref	Ref	Ref	Ref	Ref
317	26261	74.276	19.628	157	140	232	75	180	Ref	Ref	Ref	Ref	Ref
338	25742	75.724	19.54	156	139	226	76	179	Ref	Ref	Ref	Ref	Ref
359	26487	75.417	19.833	155	140	229	77	178	Ref	Ref	Ref	Ref	Ref
379	25882	75.195	19.263	157	140	223	77	178	Ref	Ref	Ref	Ref	Ref
400	26865	77.829	20.748	152	137	230	80	175	Ref	Ref	Ref	Ref	Ref
421	26428	78.113	20.053	153	135	226	80	175	Ref	Ref	Ref	Ref	Ref
442	26833	75.626	19.587	155	140	227	77	178	Ref	Ref	Ref	Ref	Ref
463	27296	74.991	20.137	155	137	232	76	179	Ref	Ref	Ref	Ref	Ref
479	26223	75.918	20.364	155	138	232	78	177	Ref	Ref	Ref	Ref	Ref
169	26478	76.357	20.092	155	139	230	77	178	Ref	Ref	Ref	Ref	Ref
296	26753	74.467	20.321	156	141	231	75	180	Ref	Ref	Ref	Ref	Ref
