# Supplementary material for: Sensitivity of Allelic Divergence to Genomic Position: Lessons from the Drosophila tan Gene
Source: G3 (Bethesda). 2016 Jul 21;6(9):2955–62. doi: 10.1534/g3.116.032029 (PMC5015952; doi:10.1534/g3.116.032029)
Supplement: Supplemental Material [file supp_g3.116.032029_FileS2.zip]

Archive with 1 entries (1 files):
- File S2 Data_Analysis_RScript.R
