# Supplementary material for: Sensitivity of Allelic Divergence to Genomic Position: Lessons from the Drosophila tan Gene
Source: G3 (Bethesda). 2016 Jul 21;6(9):2955–62. doi: 10.1534/g3.116.032029 (PMC5015952; doi:10.1534/g3.116.032029)
Supplement: Supplemental Material [file supp_g3.116.032029_FileS2.zip › File S2 Data_Analysis_RScript.R]

#This program is used to analyze pigmentation scores obtained from imageJ
#Authors: Alisha John & Patricia Wittkopp

#set working directory to folder containing data file to be analyze
setwd("C:/Users/Alisha/Dropbox/Landing Sites/Final/Supplemental Files")

#read in csv data file
data<-read.csv(file="./Pigmentation_Quantification_Data.csv")

#organize the data file
data$line<-factor(data$line,levels=c('ywt','A','416.2.2','457.1.3','B','313.2.1','303.3.4','C','351.3.2','466.1.2','D','98','120','E','330.1.3','328.5.1','Ref'))
data$construct<-factor(data$construct,levels=c('control','americana','novamexicana'))
data$cytological_location<-factor(data$cytological_location,levels=c('control','51C','58A','86Fa','86Fb','102D'))

#calculate image order correction factor
Ref<-subset(data,line=='Ref')
lm_img<-lm(Ref$median ~ Ref$Imaging_order)
anova(lm_img) #p-value for reference images obtained here
coeffs = coefficients(lm_img); coeffs
corr<-coeffs[2]

#apply image order correction to full dataset
temp_corr<-data$median-data$Imaging_order*corr #imaging order correction from regression model with Refs applied to full dataset
data$median_corr<-temp_corr #add corrected median column to original datafile
Ref<-subset(data,line=='Ref') #add corrected median to Ref only datafile

#generates imaging order correction figure (Figure 2)
plot(Ref$Imaging_order, Ref$median, ylim=c(0,95)) 
points(Ref$Imaging_order, Ref$median_corr, pch=19)

#test for pairwise differences with corrected medians
noRef<-subset(data,cytological_location!='Ref')
t.test<-pairwise.t.test(noRef$median_corr,noRef$line,p.adjust.method="fdr",pool.sd=FALSE)
write.csv(t.test$p.value, file="LS_ttest_corr.csv")

#all data using corrected medians
lm_all_corr<-lm(data$median_corr ~ data$construct*data$cytological_location)
res_lm_all_corr<-resid(lm_all_corr)
anovaLSall_corr<-anova(lm_all_corr)
write.csv(anovaLSall_corr, file="LS_anova_corr.csv")

#generates Figure 3 box plots
plot(noRef$median_corr ~ noRef$line)

#no 102D all together using corrected medians
no102D<-subset(data,cytological_location!='102D',cytological_location!='Ref')
lm_102D_all_corr<-lm(no102D$median_corr ~ no102D$construct*no102D$cytological_location)
anov102D_all_corr<- anova(lm_102D_all_corr)
write.csv(anov102D_all_corr, file="LS_anova_102D_corr.csv")

#no 51C or 102D all together using corrected medians
no51C<-subset(no102D,cytological_location!='51C')
lm_51C_all_corr<-lm(no51C$median_corr ~ no51C$construct*no51C$cytological_location)
anov51C_all_corr<- anova(lm_51C_all_corr)
write.csv(anov51C_all_corr, file="LS_anova_51C_corr.csv")
