# Supplementary material for: Sensitivity of Allelic Divergence to Genomic Position: Lessons from the Drosophila tan Gene
Source: G3 (Bethesda). 2016 Jul 21;6(9):2955–62. doi: 10.1534/g3.116.032029 (PMC5015952; doi:10.1534/g3.116.032029)
Supplement: Supplemental Material [file supp_g3.116.032029_FileS3.xlsx]

## Sheet: Sheet1
File S3. Pyrosequencing data
Line = the landing site containing the D. americana allele of tan.
Sample = type of DNA analyzed: cDNA or gDNA (genomic DNA)
Sequence: CAAYATG = The sequence analyzed complementary bases after 3' end of pyrosequencing primer described in Methods section: CAAYATG, where Y is the site containing T in D. americana (Da = T) and C in D. novamexicana (Dn = C) (columns highlighted green below). The incorporation of these two nucleotides allows expression of the D. americana tan allele inserted at a particular landing site to …
amer/nova = signal from D. americana allele / D. novamexicana allele for each landing site.
cDNA/gDNA = ratio of relative signal in cDNA vs gDNA, which controls for differences in the abundance of D. americana and D. novamexicana templates that might be present in the sample.
LS/avg86Fa = cDNA/gDNA ratio for a specific replicate of a specific landing site, divided by the average value of this ratio for the 86Fa landing site.
avg_LS/gDNA = average of replicate measures for the same landing site.
st_dev(LS/86Fa) = standard deviation of replicate measures for the same landing site.
CI(LS/86Fa) = 95% Confidence interval of replicate measures for the same landing site.
Lines 45-62 shown in grey contain results from control reactions run to test for reliability of the pyrosequencing assay, as described in Wittkopp et al. 2011.
Run ID: LS_pyrosequencing									Sequence: CAAYATG				Da = T; Dn = C
Line	Sample	Rep	Well	G	C	A	T	C	G	A	T	G	amer/nova	cDNA/gDNA	avg_cDNA/gDNA	LS/avg86Fa	avg_LS/86Fa	st_dev(LS/86Fa)	CI(LS/86Fa)
51C	cDNA	1	A8	0.35	16.23	37.74	5.73	11.47	0.56	20.67	16.08	16.09	0.499564	0.477703	0.497777	0.577321	0.601581	0.033375	0.0377666
51C	cDNA	2	A10	0.3	22.48	51.37	9.08	15.4	0.41	29.48	22.75	21.97	0.58961	0.486357		0.587779
51C	cDNA	3	A12	0.23	22.31	51.12	9.12	15.06	0.35	28.72	22.75	21.86	0.605578	0.529272		0.639643
51C	gDNA	1	A7	0.07	22.53	53.43	12.34	11.8	0.54	28.81	23.45	22.94	1.04576
51C	gDNA	2	A9	0.2	23.73	56.23	14.39	11.87	0.15	30.95	24.85	24.97	1.2123
51C	gDNA	3	A11	0.17	25.75	58.31	14.92	13.04	0.25	32.84	25.27	25.6	1.14417
58A	cDNA	1	B8	0.36	20.4	45.48	10.37	9.96	0.53	23.72	19.76	18.95	1.04116	1.055	0.936826	1.275	1.13219	0.200652	0.227055
58A	cDNA	2	B10	0.06	12.64	29.23	6.58	5.89	0.03	14.74	12.82	12.58	1.11715	1.00848		1.21878
58A	cDNA	3	B12	0.32	25.1	58.69	11.57	14.16	0.23	31.28	26.06	24.91	0.81709	0.747003		0.902778
58A	gDNA	1	B7	0.29	15.84	37.18	8.28	8.39	0.42	19.71	16.78	16.15	0.986889
58A	gDNA	2	B9	0.34	23.17	57.83	13.57	12.25	0.35	30.85	25.12	24.9	1.10776
58A	gDNA	3	B11	0.26	25.11	57.21	13.64	12.47	0.29	31.43	25.21	24.32	1.09383
86Fa	cDNA	1	C8	0.36	20.84	49.94	11.6	11.83	0.65	27.76	22	21.96	0.980558	0.848342	0.827449	1.02525	1	0.109534	0.123947
86Fa	cDNA	2	C10	0.3	28.19	66.6	16.37	15.1	0.49	36.87	28.46	28.53	1.08411	0.905811		1.0947
86Fa	cDNA	3	C12	0.33	27.8	63.69	14.27	14.71	0.53	34.99	27.98	27.32	0.970088	0.728193		0.880046
86Fa	gDNA	1	C7	0.24	32.7	71.59	18.17	15.72	0.33	39.37	31.8	32.47	1.15585
86Fa	gDNA	2	C9	0.09	21.39	48.52	12.1	10.11	0.13	25.59	20.4	19.86	1.19683
86Fa	gDNA	3	C11	0.04	26.32	60.15	15.48	11.62	0.05	31.29	26.03	25.45	1.33219
86Fb	cDNA	1	D8	0.17	7.31	17.81	3.39	4.25	0.23	8.54	7.37	7.6	0.797647	0.728329	0.762125	0.880211	0.921054	0.0962742	0.108943
86Fb	cDNA	2	D10	0.18	32.97	76.65	14.93	20.53	0.56	41.83	33.77	33.66	0.727228	0.853113		1.03102
86Fb	cDNA	3	D12	0.03	30.37	67.45	14.97	17.05	0.52	36.92	28.99	28.83	0.878006	0.704931		0.851934
86Fb	gDNA	1	D7	0.34	30.27	67.69	16.11	14.71	0.46	36.83	29.95	28.59	1.09517
86Fb	gDNA	2	D9	0.31	33.02	74.75	15.54	18.23	0.47	41.91	33.35	31.86	0.852441
86Fb	gDNA	3	D11	0.33	23.5	53.37	13.9	11.16	0.3	29.87	24.26	23.92	1.24552
102D	cDNA	1	E8	0.37	21.78	48.68	3.52	19.27	0.68	27.53	21.81	20.86	0.182667	0.165696	0.2239	0.20025	0.270591	0.0811449	0.0918224
102D	cDNA	2	E10	0.29	26.84	60.6	6.65	21.02	0.55	33.88	26.61	26.18	0.316365	0.297358		0.359367
102D	cDNA	3	E12	0.23	24.68	57.13	4.41	21.48	0.39	31.44	24.87	24.01	0.205307	0.208646		0.252155
102D	gDNA	1	E7	0.14	36.92	81.38	20.02	18.16	0.68	45.47	36.54	35.81	1.10242
102D	gDNA	2	E9	0.11	31.84	73.42	17.31	16.27	0.62	40.02	33.51	32.73	1.06392
102D	gDNA	3	E11	0.16	18.85	44.53	9.84	10	0.32	23.15	19.17	19.07	0.984
51C Amer gDNA			F7	0.37	36.15	82.92	33.94	1.92	0.53	44.04	37.54	34.75
58A Amer gDNA			F8	0.13	40.91	91.24	38.25	1.71	0.52	47.24	40.92	38.32
86Fa Amer gDNA			F9	0.18	29.3	67.04	29.08	1.68	0.48	35.81	30.05	28.65
86Fb Amer gDNA			F10	0.02	13.84	31.54	13.06	0.67	0.49	15.63	13.33	13.29
102D Amer gDNA			F11	0.18	25.4	60.09	25.73	1.26	0.45	32.25	25.96	25.86
86Fa Nova gDNA			F12	0.25	27.94	62.44	0.64	28.06	0.5	34.89	25.69	25.83
51C gDNA 1			G7	0.4	0.18	0.31	0.15	0.27	0.2	0.11	0.1	0.29		no pyro primer
58A gDNA 1			G8	0.23	0.11	0.39	0.18	0.3	0.04	0.51	0.34	0.31		no pyro primer
86Fa gDNA 1			G9	0.2	0.15	0.2	0.35	0.13	0.18	0.11	0.25	0.31		no pyro primer
86Fb gDNA 1			G10	0.14	0.33	0.22	0.27	0.19	0.1	0.26	0.15	0.32		no pyro primer
102D gDNA 1			G11	0.11	0.12	0.26	0.31	0.21	0.12	0.19	0.17	0.3		no pyro primer
PCR (-)			G12	0.22	0.8	2.34	0.47	0.63	0.11	1.09	1.14	1.05
51C cDNA 1			H7	0.1	0.22	0.28	0.22	0.36	0.05	0.37	0.29	0.25		no pyro primer
58A cDNA 1			H8	0.18	0.27	0.05	0.37	0.25	0.3	0.3	0.14	0.42		no pyro primer
86Fa cDNA 1			H9	0.15	0.16	0.31	0.3	0.16	0.04	0.26	0.13	0.29		no pyro primer
86Fb cDNA 1			H10	0.11	0.23	0.12	0.17	0.35	0.33	0.26	0.43	0.24		no pyro primer
102D cDNA 1			H11	0.2	0.09	0.34	0.26	0.27	0.3	0.29	0.13	0.26		no pyro primer
H2O			H12	0.18	0.34	0.67	0.26	0.22	0.16	0.32	0.41	0.37

## Sheet: Sheet2
avg_LS/gDNA	LS	CI
0.601581	51C	0.0377666
1.13219	58A	0.227055
1	86Fa	0.123947
0.921054	86Fb	0.108943
0.270591	102D	0.0918224
